# Supplementary material for: Heparin-Functionalized Adsorbents Eliminate Central Effectors of Immunothrombosis, including Platelet Factor 4, High-Mobility Group Box 1 Protein and Histones
Source: Int J Mol Sci. 2022 Feb 5;23(3):1823. doi: 10.3390/ijms23031823 (PMC8836755; doi:10.3390/ijms23031823)
Supplement: Supplementary file 1 [file ijms-23-01823-s001.zip]

Archive with 1 entries (1 files):
- ijms-1542777-supplementary.pdf
